# Supplementary material for: Towards long-read metagenomics: complete assembly of three novel genomes from bacteria dependent on a diazotrophic cyanobacterium in a freshwater lake co-culture
Source: Stand Genomic Sci. 2017 Jan 19;12:9. doi: 10.1186/s40793-017-0224-8 (PMC5248499; doi:10.1186/s40793-017-0224-8)
Supplement: Additional file 1: Table S1. — Taxonomic placement of each novel genome by 16S similarity, composition (PhyloPythiaS+), and multiple marker gene similarities (Phylosift). (CSV 312 bytes) [file 40793_2017_224_MOESM1_ESM.csv]

Consensus Placement	16S Silva	PhyloPythiaS+	Phylosift
Hyphomonadaceae	Uncultured Hyphomonadaceae (99.79% identity)	Alphaproteobacterium	Alphaproteobacterium
Betaproteobacteria	Uncultured Nitrosomonadaceae (99.72%)	Proteobacterium	Betaproteobacterium
Bacteroidetes	Sphingobacteriales	Flavobacterium	Bacteroidetes
