# Supplementary material for: Towards long-read metagenomics: complete assembly of three novel genomes from bacteria dependent on a diazotrophic cyanobacterium in a freshwater lake co-culture
Source: Stand Genomic Sci. 2017 Jan 19;12:9. doi: 10.1186/s40793-017-0224-8 (PMC5248499; doi:10.1186/s40793-017-0224-8)
Supplement: Additional file 2: Table S2. — Assembly parameters for genome assemblies from PacBio reads. Minimum read length cutoff is lowest read-length used for assembly, with remaining reads used for error correction. (CSV 195 bytes) [file 40793_2017_224_MOESM2_ESM.csv]

Genome	PacBio Reads (SMRT cells)	Minimum read length cutoff
Hyphomonadaceae UKL13-1	348623	6 kb
Betaproteobacterium UKL13-2	348623	13.6 kb
Bacteroidetes bacterium UKL13-3	167289	12.8 kb
