# Supplementary material for: Towards long-read metagenomics: complete assembly of three novel genomes from bacteria dependent on a diazotrophic cyanobacterium in a freshwater lake co-culture
Source: Stand Genomic Sci. 2017 Jan 19;12:9. doi: 10.1186/s40793-017-0224-8 (PMC5248499; doi:10.1186/s40793-017-0224-8)
Supplement: Additional file 4: Table S3. — Annotated genes in Hyphomonadaceae UKL13-1 Illumina breaks. Genes called and annotated with PROKKA. (XLSX 13 kb) [file 40793_2017_224_MOESM4_ESM.xlsx]

## Sheet: Alphaproteo_illumina_break_anno
Table S3 Hyphomonadaceae UKL13-1: Annotated genes missing from the Illumina assembly
Genome start position	Genome end position	Annotation
62563	64539	hypothetical protein
105087	105752	Gram-negative bacterial tonB protein
130240	132579	Minor extracellular protease Epr precursor
168212	169225	Curli production assembly/transport component CsgG
169225	169797	hypothetical protein
176189	177577	Transposase DDE domain protein
294208	294306	hypothetical protein
294374	294610	hypothetical protein
314755	316659	magnesium chelatase subunit D
468869	468961	hypothetical protein
469035	469154	hypothetical protein
517741	519444	Flagellar hook-length control protein FliK
525899	526879	Cold shock-like protein 7.0
526909	527694	hypothetical protein
527744	528859	Peptidase family S58
528897	528973	tRNA-Arg(acg)
609463	610440	Transposase IS116/IS110/IS902 family protein
610535	611035	hypothetical protein
630079	631308	hypothetical protein
631444	632475	hypothetical protein
632574	633587	Curli production assembly/transport component CsgG
633587	634159	hypothetical protein
634353	634970	2-hydroxychromene-2-carboxylate isomerase
634975	635733	Rhomboid family protein
635884	636315	Inosine-5'-monophosphate dehydrogenase
636962	638425	16S ribosomal RNA
649961	651250	Tyrosine recombinase XerC
659206	659775	cytochrome b561
659804	660520	Sensory transduction protein regX3
660517	661668	putative sensor histidine kinase TcrY
661762	663789	hypothetical protein
664420	666609	Non-motile and phage-resistance protein
666878	668485	Transposase IS66 family protein
668592	668939	IS66 Orf2 like protein
668936	669352	IS2 repressor TnpA
675430	675744	hypothetical protein
675638	675895	hypothetical protein
675892	677100	Putative transposase
677114	678088	Tyrosine recombinase XerD
678348	679736	Transposase DDE domain protein
748321	748419	hypothetical protein
760521	761909	Transposase DDE domain protein
914518	914760	hypothetical protein
997127	997246	hypothetical protein
1093221	1094357	Anhydro-N-acetylmuramic acid kinase
1138645	1139184	Ribosomal large subunit pseudouridine synthase E
1163972	1165297	Multidrug export protein MepA
1210401	1213946	DNA polymerase III subunit alpha
1226516	1227562	Putative deoxyribonuclease RhsC
1227556	1227990	hypothetical protein
1228288	1229310	Putative deoxyribonuclease RhsC
1229402	1229872	hypothetical protein
1229883	1230656	Putative deoxyribonuclease RhsC
1250145	1250561	IS2 repressor TnpA
1250558	1250905	IS66 Orf2 like protein
1251012	1252619	Transposase IS66 family protein
1252507	1254381	hypothetical protein
1254420	1255097	Modification methylase DpnIIA
1446540	1447766	Outer membrane protein precursor
1459490	1459588	hypothetical protein
1648994	1649086	hypothetical protein
1697989	1698087	hypothetical protein
1698105	1698281	hypothetical protein
1767667	1767942	hypothetical protein
1816280	1816942	Dual specificity phosphatase%2C catalytic domain
1831751	1832941	Elongation factor Tu
1836935	1837249	hypothetical protein
1837565	1837684	hypothetical protein
1882881	1882979	hypothetical protein
1889503	1891452	hypothetical protein
1971321	1971959	Putative NAD(P)H nitroreductase YdjA
2014378	2014797	Flagellar assembly protein FliX
2014976	2016139	Flagellar P-ring protein precursor
2016154	2016495	chemotactic signal-response protein CheL
2016499	2016936	hypothetical protein
2125904	2128453	hypothetical protein
2192938	2194545	Transposase IS66 family protein
2194652	2194999	IS66 Orf2 like protein
2194996	2195412	IS2 repressor TnpA
2294219	2294338	hypothetical protein
2307779	2307877	hypothetical protein
2308637	2310295	Cyclomaltodextrinase
2310535	2311584	hypothetical protein
2383409	2384386	Transposase IS116/IS110/IS902 family protein
2395136	2395234	hypothetical protein
2415292	2415873	hypothetical protein
2416084	2417472	Transposase DDE domain protein
2417738	2418646	Gluconolactonase precursor
2426901	2428259	Metallopeptidase family M24
2457712	2457810	hypothetical protein
2457828	2458088	hypothetical protein
2465330	2465521	hypothetical protein
2465611	2465886	hypothetical protein
2466315	2467463	Transposase IS116/IS110/IS902 family protein
2532255	2533469	Putative metal chaperone YciC
2533536	2533928	MerC mercury resistance protein
2545148	2547598	Thermostable beta-glucosidase B
2580695	2581840	Carbohydrate-selective porin%2C OprB family
2601644	2601886	phosphoribosylformylglycinamidine synthase subunit PurS
2602515	2602634	hypothetical protein
2666422	2667342	hypothetical protein
2667538	2667849	50S ribosomal protein L21
2667873	2668142	50S ribosomal protein L27
2715336	2716289	Transposase IS116/IS110/IS902 family protein
2917556	2917675	hypothetical protein
2946129	2948279	Peptidyl-dipeptidase dcp
2956641	2957057	IS2 repressor TnpA
2957054	2957401	IS66 Orf2 like protein
2957508	2959115	Transposase IS66 family protein
2965009	2965644	Undecaprenyl phosphate N%2CN'-diacetylbacillosamine 1-phosphate transferase
2965849	2966958	Polysialic acid transport protein KpsD precursor
2967282	2967731	hypothetical protein
2967856	2969199	hypothetical protein
2969464	2971677	Putative tyrosine-protein kinase in cps region
3002929	3005142	Putative tyrosine-protein kinase in cps region
3005407	3006750	hypothetical protein
3006875	3007324	hypothetical protein
3007648	3008757	Polysialic acid transport protein KpsD precursor
3008962	3009597	Undecaprenyl phosphate N%2CN'-diacetylbacillosamine 1-phosphate transferase
3087547	3088500	Transposase IS116/IS110/IS902 family protein
3164166	3164456	hypothetical protein
3164735	3164833	hypothetical protein
3343468	3344757	Tyrosine recombinase XerC
3354442	3354843	MerC mercury resistance protein
3354910	3356124	Putative metal chaperone YciC
3382686	3383465	Sulfite exporter TauE/SafE
3439038	3439136	hypothetical protein
3478798	3480618	Outer membrane protein P5 precursor
