# Supplementary material for: Towards long-read metagenomics: complete assembly of three novel genomes from bacteria dependent on a diazotrophic cyanobacterium in a freshwater lake co-culture
Source: Stand Genomic Sci. 2017 Jan 19;12:9. doi: 10.1186/s40793-017-0224-8 (PMC5248499; doi:10.1186/s40793-017-0224-8)
Supplement: Additional file 5: Table S4. — Annotated genes in Betaproteobacterium UKL13-2 Illumina breaks. Genes called and annotated with PROKKA. (XLSX 19 kb) [file 40793_2017_224_MOESM5_ESM.xlsx]

## Sheet: Betaproteo_illumina_break_annot
Table S4 Betaproteobacterium UKL13-2: Annotated genes missing from the Illumina assembly
Genome start position	Genome end position	Annotation
33292	33474	hypothetical protein
35525	35707	hypothetical protein
134064	134939	Transposase DDE domain protein
135080	138673	Regulator of chromosome condensation (RCC1) repeat protein
138689	138859	hypothetical protein
138954	139079	hypothetical protein
139448	140323	Transposase DDE domain protein
140464	145320	Regulator of chromosome condensation (RCC1) repeat protein
145336	145506	hypothetical protein
145917	146792	Transposase DDE domain protein
146919	147704	FG-GAP repeat protein
147668	148321	Fibronectin type III domain protein
148805	150073	Regulator of chromosome condensation (RCC1) repeat protein
150085	150495	hypothetical protein
150511	150681	hypothetical protein
151092	151967	Transposase DDE domain protein
152094	158723	Regulator of chromosome condensation (RCC1) repeat protein
158739	158906	hypothetical protein
183252	185489	Mercuric reductase
185669	186592	Modification methylase PvuII
186769	187128	hypothetical protein
187278	187565	Antitoxin HigA
187552	187920	hypothetical protein
199406	200461	hypothetical protein
247995	251969	putative FAD-linked oxidoreductase
264672	264809	hypothetical protein
265093	265455	hypothetical protein
265486	266712	Sensor histidine kinase YpdA
266956	268497	Transposase DDE domain protein
274856	276397	Transposase DDE domain protein
401825	402538	Transposase IS200 like protein
402743	402904	hypothetical protein
402904	403446	hypothetical protein
403495	404889	Transposase DDE domain protein
405050	406000	RHS Repeat protein
406057	406557	hypothetical protein
406741	407148	Glyoxalase/Bleomycin resistance protein/Dioxygenase superfamily protein
407151	408233	Delta-aminolevulinic acid dehydratase
408394	408996	putative GTP-binding protein EngB
409081	409818	Cytochrome c4
409906	411195	Glutamate-1-semialdehyde 2%2C1-aminomutase
411222	411950	Thiamine-phosphate synthase
411934	412848	Hydroxymethylpyrimidine/phosphomethylpyrimidine kinase
413135	413317	Rubredoxin
425408	426949	Transposase DDE domain protein
586921	588462	Transposase DDE domain protein
688552	689394	hypothetical protein
712503	714033	16S ribosomal RNA
714162	714238	tRNA-Ile(gat)
714282	714357	tRNA-Ala(tgc)
714679	717940	23S ribosomal RNA
718207	718315	5S ribosomal RNA
768055	768960	Transposase DDE domain protein
769101	770459	Type II secretion system protein E
774418	775968	hypothetical protein
793729	794406	hypothetical protein
806702	807991	Putative deoxyribonuclease RhsC
807988	808245	hypothetical protein
809171	809665	hypothetical protein
810261	810566	hypothetical protein
810745	811128	hypothetical protein
811472	811759	hypothetical protein
823018	823890	putative transposase OrfB
823899	824198	Transposase
851327	852721	Transposase DDE domain protein
860474	861736	Colicin V secretion protein CvaA
861846	862238	hypothetical protein
862424	863302	TraB family protein
863339	863509	hypothetical protein
863477	863722	hypothetical protein
864101	864370	hypothetical protein
864938	866077	hypothetical protein
866246	867640	Transposase DDE domain protein
867689	868153	hypothetical protein
868654	869478	CAAX amino terminal protease self- immunity
869632	869898	hypothetical protein
870248	871177	hypothetical protein
871462	871725	hypothetical protein
871836	872168	hypothetical protein
872227	873018	CAAX amino terminal protease self- immunity
873105	873317	hypothetical protein
873318	873560	hypothetical protein
873689	874033	hypothetical protein
874095	874829	hypothetical protein
875180	875437	hypothetical protein
876008	877147	hypothetical protein
877316	878710	Transposase DDE domain protein
878759	879031	hypothetical protein
879397	879978	CAAX amino terminal protease self- immunity
880024	880311	hypothetical protein
880459	881637	hypothetical protein
881899	882063	hypothetical protein
905489	918067	tRNA3(Ser)-specific nuclease WapA precursor
918069	918374	hypothetical protein
918358	919122	hypothetical protein
919506	920219	Transposase IS200 like protein
920234	920656	hypothetical protein
920896	921051	hypothetical protein
921159	924893	tRNA nuclease WapA precursor
924890	925588	hypothetical protein
925677	928112	tRNA3(Ser)-specific nuclease WapA precursor
929440	931935	tRNA(Glu)-specific nuclease WapA precursor
931951	932496	hypothetical protein
932774	933487	Transposase IS200 like protein
933502	933924	hypothetical protein
969767	970771	Transposase DDE domain protein
987413	988417	Transposase DDE domain protein
988507	990048	Transposase DDE domain protein
1028975	1029880	hypothetical protein
1029959	1031353	Transposase DDE domain protein
1031406	1031903	Transposase DDE domain protein
1032012	1032230	putative regulator PrlF
1032230	1032625	tRNA(fMet)-specific endonuclease VapC
1032801	1033223	Blasticidin-S deaminase
1040265	1041806	Transposase DDE domain protein
1041862	1042074	hypothetical protein
1042771	1043583	hypothetical protein
1043777	1045171	Transposase DDE domain protein
1047258	1048652	Transposase DDE domain protein
1049162	1049461	Transposase
1049470	1050342	putative transposase OrfB
1065525	1066511	Proline iminopeptidase
1066741	1067973	hypothetical protein
1067974	1068462	hypothetical protein
1068475	1068834	hypothetical protein
1105367	1106239	putative transposase OrfB
1106248	1106547	Transposase
1247149	1248405	Cobalt-zinc-cadmium resistance protein CzcB
1259988	1263734	rpt_family=CRISPR
1310899	1321668	hypothetical protein
1386761	1389514	hypothetical protein
1425761	1426228	hypothetical protein
1446391	1446867	hypothetical protein
1446959	1448008	Modification methylase PvuII
1448010	1449485	hypothetical protein
1534613	1534753	hypothetical protein
1545709	1547343	Alcohol dehydrogenase [acceptor]
1547452	1547880	Fluoroacetyl-CoA thioesterase
1548163	1549116	hypothetical protein
1549239	1550837	All-trans-zeta-carotene desaturase
1551350	1554268	Vitamin B12 transporter BtuB
1563008	1563901	hypothetical protein
1604407	1605780	Transposase DDE domain protein
1605722	1605910	hypothetical protein
1606132	1606413	hypothetical protein
1609806	1610090	hypothetical protein
1610160	1613933	Bacterial transcriptional activator domain protein
1614256	1614840	hypothetical protein
1614886	1616898	hypothetical protein
1617150	1618925	Sialic acid TRAP transporter permease protein SiaT
1618922	1619467	Tripartite ATP-independent periplasmic transporters%2C DctQ component
1619530	1620495	hypothetical protein
1620535	1621071	hypothetical protein
1621438	1622784	FG-GAP repeat protein
1622863	1623090	hypothetical protein
1623310	1624524	hypothetical protein
1624543	1624917	Putative polyhydroxyalkanoic acid system protein (PHA_gran_rgn)
1625961	1626275	LytTr DNA-binding domain protein
1626418	1627026	2-hydroxychromene-2-carboxylate isomerase
1627087	1629864	Ribonuclease G
1731697	1732209	hypothetical protein
1732314	1734065	Trifunctional nucleotide phosphoesterase protein YfkN precursor
1734258	1734740	hypothetical protein
1734848	1734923	tRNA-Asn(gtt)
1735187	1735471	hypothetical protein
1735823	1736185	hypothetical protein
1736394	1737935	Transposase DDE domain protein
1737988	1738488	Adenosine monophosphate-protein transferase SoFic
1738548	1738658	hypothetical protein
1738651	1739958	hypothetical protein
1739955	1741403	ABC-2 family transporter protein
1741400	1742125	putative ABC transporter ATP-binding protein YbhF
1742127	1744271	Ferrichrome-iron receptor precursor
1761470	1761640	hypothetical protein
1781027	1781401	hypothetical protein
1781398	1782114	hypothetical protein
1809827	1810864	DNA ligase
1810990	1811634	hypothetical protein
1811942	1812202	hypothetical protein
1812260	1812910	DNA ligase
1819452	1820982	16S ribosomal RNA
1821111	1821187	tRNA-Ile(gat)
1821231	1821306	tRNA-Ala(tgc)
1821628	1824889	23S ribosomal RNA
1825156	1825264	5S ribosomal RNA
1846971	1847951	Putative deoxyribonuclease RhsC
1847951	1848370	hypothetical protein
1848376	1848498	hypothetical protein
1848708	1849022	hypothetical protein
1848968	1850362	Transposase DDE domain protein
1887629	1888633	Transposase DDE domain protein
1895045	1896586	Transposase DDE domain protein
1896730	1902912	Endonuclease/Exonuclease/phosphatase family protein
1948934	1951474	Phosphoserine phosphatase RsbU
1951480	1951956	PBP superfamily domain protein
1951970	1953340	hypothetical protein
1953998	1954573	Transposase DDE domain protein
1978584	1980125	Transposase DDE domain protein
2023908	2024462	Peptide methionine sulfoxide reductase MsrA
2045170	2045514	hypothetical protein
2046065	2046280	hypothetical protein
2046351	2048057	Long-chain-fatty-acid--CoA ligase
2048497	2049369	putative transposase OrfB
2049378	2049677	Transposase
2049643	2049837	hypothetical protein
2127252	2127788	hypothetical protein
2127828	2128793	hypothetical protein
2149381	2150160	2%2C3-dehydroadipyl-CoA hydratase
2150157	2150372	hypothetical protein
2150424	2150588	hypothetical protein
2150585	2150800	hypothetical protein
2150797	2151012	hypothetical protein
2151064	2151228	hypothetical protein
2151225	2151440	hypothetical protein
2151492	2151656	hypothetical protein
2223609	2225456	hypothetical protein
2225553	2226602	Iron deficiency-induced protein A precursor
2226725	2227783	Spermidine/putrescine import ATP-binding protein PotA
2302054	2302707	hypothetical protein
2302867	2307786	Fibronectin type III domain protein
2313465	2315006	Transposase DDE domain protein
2318566	2318919	hypothetical protein
2319013	2319312	Transposase
2319321	2319434	hypothetical protein
2319400	2319699	Transposase
2319708	2320580	putative transposase OrfB
2320639	2321481	putative transposase OrfB
2342511	2343167	hypothetical protein
2343604	2343903	hypothetical protein
2344009	2344485	hypothetical protein
2344730	2344897	hypothetical protein
2345784	2346506	Lipoprotein-releasing system ATP-binding protein LolD
2346487	2347197	Lipoprotein-releasing system transmembrane protein LolE
2347402	2347869	Lipoprotein-releasing system ATP-binding protein LolD
2348328	2349311	Lipoprotein-releasing system transmembrane protein LolC
2349316	2350401	cofactor-independent phosphoglycerate mutase
2350471	2352180	Single-stranded-DNA-specific exonuclease RecJ
2356035	2357276	Anaerobic sulfatase-maturating enzyme
2357600	2357716	hypothetical protein
2357987	2358988	hypothetical protein
2359117	2359473	hypothetical protein
2407930	2408847	RHS Repeat protein
2409245	2409571	hypothetical protein
2409568	2410887	Putative deoxyribonuclease RhsC
2410982	2411308	hypothetical protein
2411320	2411526	hypothetical protein
2411552	2411722	hypothetical protein
2411739	2412008	hypothetical protein
2411989	2412225	hypothetical protein
2412259	2414754	Putative aldehyde dehydrogenase AldA
2414910	2415782	putative transposase OrfB
2415791	2416090	Transposase
2451683	2451958	hypothetical protein
2466384	2467244	Peptide methionine sulfoxide reductase MsrA
2498116	2498277	hypothetical protein
2498547	2498696	hypothetical protein
2498933	2499379	hypothetical protein
2499957	2500250	hypothetical protein
2500199	2506564	Regulator of chromosome condensation (RCC1) repeat protein
2506580	2506750	hypothetical protein
2507251	2508126	Transposase DDE domain protein
2508267	2513180	Fibronectin type III domain protein
2517013	2517540	Sensory/regulatory protein RpfC
2587089	2588792	DNA repair protein RecN
2588806	2589681	putative inorganic polyphosphate/ATP-NAD kinase
2632025	2634364	Vitamin B12 transporter BtuB
2634720	2634809	tRNA-Ser(tga)
2750476	2752017	Transposase DDE domain protein
2752049	2753590	Transposase DDE domain protein
2756383	2757777	Transposase DDE domain protein
2757971	2758270	hypothetical protein
2758391	2759932	Transposase DDE domain protein
2823766	2825160	Transposase DDE domain protein
2873478	2877125	DNA polymerase III subunit alpha
2877175	2878101	3-oxoadipate enol-lactonase 2
2878135	2878989	Alpha/beta hydrolase family protein
2879023	2880081	Putative diacyglycerol O-acyltransferase/MT3584
2880194	2881198	Transposase DDE domain protein
2891997	2893424	GMP synthase [glutamine-hydrolyzing]
2898939	2899481	aldehyde dehydrogenase
2913405	2914121	hypothetical protein
2944023	2945417	Transposase DDE domain protein
2945677	2946168	hypothetical protein
2946398	2947792	Transposase DDE domain protein
2947851	2948306	Glyoxalase-like domain protein
2948325	2948522	hypothetical protein
2949188	2949676	hypothetical protein
2950627	2951268	hypothetical protein
2951597	2953225	Putative transposase
2953354	2953806	hypothetical protein
2953896	2954336	outer membrane lipoprotein
2954399	2954953	hypothetical protein
2955134	2955676	hypothetical protein
2955676	2955837	hypothetical protein
2956027	2956206	hypothetical protein
2956346	2956504	hypothetical protein
2956494	2958149	Putative transposase
2958346	2958882	hypothetical protein
2958952	2960259	Divergent AAA domain protein
2960285	2961334	Adenine deaminase
2961551	2961868	hypothetical protein
2961887	2963206	Putative transposase
2963335	2963787	hypothetical protein
2963877	2964317	outer membrane lipoprotein
2964380	2964838	hypothetical protein
2964914	2965171	hypothetical protein
2966692	2966850	hypothetical protein
2966840	2967532	Putative transposase
2967501	2968415	D12 class N6 adenine-specific DNA methyltransferase
2968811	2970352	Transposase DDE domain protein
2976100	2977641	Transposase DDE domain protein
2980523	2980822	Transposase
2980831	2981703	putative transposase OrfB
2981724	2981873	hypothetical protein
2981952	2982308	hypothetical protein
2982341	2982499	hypothetical protein
2982489	2983292	Putative transposase
2986303	2986761	hypothetical protein
2987038	2987580	hypothetical protein
2987580	2987741	hypothetical protein
2987931	2988107	hypothetical protein
2988215	2988805	hypothetical protein
2988913	2989104	hypothetical protein
2989196	2990590	Transposase DDE domain protein
2990903	2991571	putative HTH-type transcriptional regulator/MT1864
2991693	2993948	Anthranilate 1%2C2-dioxygenase electron transfer component
2994065	2994430	hypothetical protein
2994446	2994604	hypothetical protein
2994594	2995145	hypothetical protein
2995381	2996634	hypothetical protein
2996671	2997342	hypothetical protein
2997347	2997472	hypothetical protein
2997469	2998296	putative transposase OrfB
2998344	2998646	Transposase
2998670	2998831	hypothetical protein
3096532	3097245	Transposase IS200 like protein
3097288	3098016	hypothetical protein
3098167	3098400	Transglutaminase-like superfamily protein
3098407	3098715	hypothetical protein
3098719	3099375	hypothetical protein
3099716	3100678	putative nucleotide-binding protein containing TIR-like domain protein
3100930	3101511	hypothetical protein
3105763	3107556	Gamma-glutamyltranspeptidase precursor
3107570	3108031	FK506-binding protein
3244053	3245447	Transposase DDE domain protein
3263510	3263755	Double zinc ribbon
3263766	3264422	hypothetical protein
3309691	3311232	Transposase DDE domain protein
3319589	3320779	Elongation factor Tu
3337015	3338205	Elongation factor Tu
