# Supplementary material for: Towards long-read metagenomics: complete assembly of three novel genomes from bacteria dependent on a diazotrophic cyanobacterium in a freshwater lake co-culture
Source: Stand Genomic Sci. 2017 Jan 19;12:9. doi: 10.1186/s40793-017-0224-8 (PMC5248499; doi:10.1186/s40793-017-0224-8)
Supplement: Additional file 6: Table S5. — Annotated genes in Bacteroidetes UKL13-3 Illumina breaks. Genes called and annotated with PROKKA. (XLSX 16 kb) [file 40793_2017_224_MOESM6_ESM.xlsx]

## Sheet: Bacteroidetes_illumina_break_an
Table S5 Bacteroidetes UKL13-3: Annotated genes missing from the Illumina assembly
Genome start position	Genome end position	Annotation
62853	63566	ISXO2-like transposase domain protein
71622	72239	ISXO2-like transposase domain protein
72228	72758	putative transposase OrfB
72803	73141	hypothetical protein
73495	74574	hypothetical protein
74581	75033	Uracil DNA glycosylase superfamily protein
75430	75729	hypothetical protein
79658	79873	hypothetical protein
80026	80382	hypothetical protein
85228	85584	hypothetical protein
85983	87197	Putative metal chaperone YciC
98733	99590	putative transposase OrfB
99635	99973	hypothetical protein
108057	108374	hypothetical protein
108568	108867	hypothetical protein
109072	109242	hypothetical protein
109184	109669	hypothetical protein
109831	110844	hypothetical protein
118680	118832	hypothetical protein
118813	119895	Tyrosine recombinase XerD
120044	120577	hypothetical protein
171202	171486	GIY-YIG nuclease superfamily protein
171612	171896	GIY-YIG nuclease superfamily protein
172022	172306	GIY-YIG nuclease superfamily protein
172432	172716	GIY-YIG nuclease superfamily protein
172842	173126	GIY-YIG nuclease superfamily protein
173252	173536	GIY-YIG nuclease superfamily protein
173662	173946	GIY-YIG nuclease superfamily protein
174030	174104	tRNA-Asn(gtt)
321213	322358	Transposase DDE domain protein
337478	337723	hypothetical protein
350238	358838	hypothetical protein
359217	359375	hypothetical protein
359375	359554	hypothetical protein
380988	381146	hypothetical protein
381146	381859	ISXO2-like transposase domain protein
410753	411658	ISXO2-like transposase domain protein
455452	455634	hypothetical protein
455982	458636	hypothetical protein
458929	459306	Transposase DDE domain protein
459471	459653	hypothetical protein
460027	461109	hypothetical protein
461065	461868	Tyrosine recombinase XerC
524281	525510	hypothetical protein
556481	557014	Transposase IS200 like protein
557048	557326	hypothetical protein
557388	558404	Outer membrane porin F precursor
558446	559261	hypothetical protein
615647	619762	Pesticidal crystal protein cry22Aa
655848	656753	ISXO2-like transposase domain protein
690390	690920	ISXO2-like transposase domain protein
691014	691466	ISXO2-like transposase domain protein
691479	691658	hypothetical protein
697949	698251	hypothetical protein
698353	699288	Transposase DDE domain protein
725971	726090	hypothetical protein
726111	727043	Transposase DDE domain protein
727383	730676	PKD domain protein
745855	747000	Transposase DDE domain protein
763067	763948	putative chromosome-partitioning protein ParB
764032	764742	Response regulator UvrY
764862	765728	hypothetical protein
765701	766399	hypothetical protein
766417	767136	hypothetical protein
767295	767657	hypothetical protein
767698	768849	Transposase%2C Mutator family
790519	791826	Transposase DDE domain protein
792044	793147	hypothetical protein
793531	794676	Transposase DDE domain protein
846021	846407	S23 ribosomal protein
881687	881935	hypothetical protein
904586	905617	ISXO2-like transposase domain protein
906042	929768	hypothetical protein
951944	953464	16S ribosomal RNA
953672	953746	tRNA-Ile(gat)
953760	953836	tRNA-Ala(tgc)
953954	956812	23S ribosomal RNA
956909	957014	5S ribosomal RNA
957171	958322	Transposase%2C Mutator family
994818	995753	Transposase DDE domain protein
995908	996234	Putative transposase
996515	997924	hypothetical protein
998998	999807	Tyrosine recombinase XerD
999794	1000966	Putative transposase
1001321	1001917	hypothetical protein
1001934	1002377	hypothetical protein
1002681	1003679	Transposase IS116/IS110/IS902 family protein
1039572	1039892	hypothetical protein
1039897	1040241	hypothetical protein
1047414	1047845	Transposase IS200 like protein
1054816	1055751	Transposase DDE domain protein
1162969	1163085	hypothetical protein
1163087	1163797	hypothetical protein
1279719	1280180	Transposase zinc-ribbon domain protein
1280355	1281542	Homoserine dehydrogenase
1281546	1282565	Homoserine O-acetyltransferase
1282558	1283001	hypothetical protein
1283083	1284390	Methionine gamma-lyase
1357074	1358009	Transposase DDE domain protein
1372915	1373316	30S ribosomal protein S6
1373319	1373597	30S ribosomal protein S18
1373619	1374059	50S ribosomal protein L9
1374155	1374874	Riboflavin synthase
1374934	1375869	Transposase DDE domain protein
1376025	1376351	Putative transposase
1380625	1381425	Tyrosine recombinase XerD
1433232	1433684	Tyrosine recombinase XerD
1445024	1445359	hypothetical protein
1445754	1446818	TPR repeat-containing protein YrrB
1447099	1447674	Putative transposase
1452487	1452843	hypothetical protein
1453175	1453783	hypothetical protein
1453795	1454370	hypothetical protein
1454374	1455582	protoporphyrinogen oxidase
1455865	1456221	hypothetical protein
1579464	1579868	Transposase DDE domain protein
1579922	1580695	Transposase DDE domain protein
1580821	1581633	KilA-N domain protein
1581945	1582943	Transposase IS116/IS110/IS902 family protein
1583185	1584480	hypothetical protein
1584483	1585154	hypothetical protein
1585324	1586133	Tyrosine recombinase XerD
1586514	1587977	hypothetical protein
1587958	1588470	hypothetical protein
1588791	1589777	Integrase core domain protein
1651381	1652184	Tyrosine recombinase XerD
1652341	1652757	hypothetical protein
1653055	1654164	Putative transposase
1654520	1655077	Cupin domain protein
1657379	1658593	Putative metal chaperone YciC
1658992	1659348	hypothetical protein
1659739	1659915	Helix-turn-helix
1659995	1660897	hypothetical protein
1660956	1661555	hypothetical protein
1662432	1662965	Transposase IS200 like protein
1662908	1663393	Auxin responsive protein
1720489	1721424	Transposase DDE domain protein
1721650	1723254	Serine/threonine-protein kinase PknD
1723553	1724860	Transposase DDE domain protein
1725062	1725736	Peptide methionine sulfoxide reductase MsrA
1725831	1726379	Putative peroxiredoxin bcp
1726451	1726654	hypothetical protein
1740204	1741190	Integrase core domain protein
1900044	1901030	Integrase core domain protein
1901235	1902221	Integrase core domain protein
1902357	1903682	hypothetical protein
1903630	1904184	hypothetical protein
1904249	1904755	hypothetical protein
1904749	1905270	hypothetical protein
1905334	1906176	hypothetical protein
1906269	1906910	tRNA(Glu)-specific nuclease WapA precursor
1906922	1907548	hypothetical protein
1907542	1908240	hypothetical protein
1908505	1909257	hypothetical protein
1909262	1909660	hypothetical protein
1910100	1910870	hypothetical protein
1910880	1911191	hypothetical protein
1911302	1912573	tRNA(Glu)-specific nuclease WapA precursor
1912563	1913375	hypothetical protein
1913758	1914264	hypothetical protein
1914324	1914794	hypothetical protein
1957614	1958549	Transposase DDE domain protein
2020810	2022042	Transposase DDE domain protein
2107826	2108761	Transposase DDE domain protein
2109075	2109578	hypothetical protein
2109603	2109788	50S ribosomal protein L32
2109812	2110771	Phosphate acyltransferase
2110771	2111766	3-oxoacyl-[acyl-carrier-protein] synthase 3
2111864	2112343	Biotin carboxyl carrier protein of acetyl-CoA carboxylase
2112436	2113782	Biotin carboxylase
2113953	2114441	Transposase zinc-ribbon domain protein
2133052	2134197	Transposase DDE domain protein
2146714	2147616	Transposase DDE domain protein
2147629	2148021	hypothetical protein
2218587	2219168	DNA-damage-inducible protein D
2218983	2219918	Transposase DDE domain protein
2244389	2244793	Transposase DDE domain protein
2244847	2245620	Transposase DDE domain protein
2245746	2246558	KilA-N domain protein
2256462	2256785	hypothetical protein
2256903	2257214	Transposase DDE domain protein
2257278	2257397	hypothetical protein
2394295	2395167	ISXO2-like transposase domain protein
2395280	2396215	Transposase DDE domain protein
2411292	2412356	RNA polymerase-binding transcription factor DksA
2412448	2413053	Lipoprotein signal peptidase
2413069	2413764	hypothetical protein
2413765	2413965	hypothetical protein
2413975	2414181	hypothetical protein
2414382	2415866	Outer membrane efflux protein
2451272	2452159	ISXO2-like transposase domain protein
2491745	2495872	Pesticidal crystal protein cry22Aa
2496095	2496232	hypothetical protein
2496613	2497269	ISXO2-like transposase domain protein
2509230	2510381	Transposase%2C Mutator family
2537522	2537944	hypothetical protein
2537893	2538324	Transposase IS200 like protein
2558896	2559387	hypothetical protein
2564706	2568569	hypothetical protein
2568944	2569321	Transposase DDE domain protein
2569708	2570799	Modification methylase HaeIII
2570799	2571770	HaeIII restriction endonuclease
2572371	2572748	Transposase DDE domain protein
2573019	2575931	HSP90 family protein
2576200	2577198	Transposase IS116/IS110/IS902 family protein
2590536	2592002	Outer membrane efflux protein
2592453	2593451	Transposase IS116/IS110/IS902 family protein
2593728	2594678	ISXO2-like transposase domain protein
2594771	2596081	Erythromycin esterase
2596378	2597274	hypothetical protein
2597441	2598337	hypothetical protein
2624590	2633187	hypothetical protein
2633200	2641200	Alpha-L-arabinofuranosidase B%2C catalytic
2718753	2719184	Transposase IS200 like protein
2760274	2761203	Tyrosine recombinase XerD
2761308	2762126	hypothetical protein
2766372	2767370	Transposase IS116/IS110/IS902 family protein
2767646	2768203	Cupin domain protein
2768616	2768993	zinc uptake transcriptional repressor
2769201	2770394	hypothetical protein
2770506	2771720	Putative metal chaperone YciC
2772141	2773313	Putative transposase
2773300	2774109	Tyrosine recombinase XerD
2774452	2775021	Cyclic nucleotide-binding domain protein
2775092	2776189	Acyltransferase family protein
2776494	2777183	Putative transposase
2806343	2807248	ISXO2-like transposase domain protein
2807472	2808407	Transposase DDE domain protein
2827586	2828521	Transposase DDE domain protein
2828628	2829005	hypothetical protein
2829171	2834057	hypothetical protein
2853563	2854498	Transposase DDE domain protein
2865009	2865692	Positive transcription regulator EvgA
2865924	2866412	hypothetical protein
2866478	2867578	hypothetical protein
2867565	2867996	hypothetical protein
2868026	2868262	hypothetical protein
2868252	2868449	hypothetical protein
2868486	2869130	hypothetical protein
2869134	2869394	hypothetical protein
2869391	2869822	Positive transcription regulator EvgA
2893081	2894016	Transposase DDE domain protein
2913919	2914137	Transposase IS200 like protein
2926332	2927633	Transposase DDE domain protein
2954662	2959494	hypothetical protein
3020528	3022624	hypothetical protein
3022790	3023815	Glycerol-3-phosphate dehydrogenase [NAD(P)+]
3023929	3024486	hypothetical protein
3024642	3025478	ankyrin repeat protein
3025495	3025707	hypothetical protein
3025767	3026168	hypothetical protein
3026174	3026686	hypothetical protein
3026705	3027691	Integrase core domain protein
3135329	3136042	Integrase core domain protein
3136512	3137228	CAAX amino terminal protease self- immunity
3137262	3139619	Ycf48-like protein
3148960	3149946	Integrase core domain protein
