# Supplementary material for: Towards long-read metagenomics: complete assembly of three novel genomes from bacteria dependent on a diazotrophic cyanobacterium in a freshwater lake co-culture
Source: Stand Genomic Sci. 2017 Jan 19;12:9. doi: 10.1186/s40793-017-0224-8 (PMC5248499; doi:10.1186/s40793-017-0224-8)
Supplement: Additional file 8: Table S6. — Predicted significant genes identified in the novel genomes. Identified by PGAP annotation, PROKKA annotation, or whole-genome alignment to reference genomes with Mauve. Locus names correspond with PGAP gene calls. (XLSX 36 kb) [file 40793_2017_224_MOESM8_ESM.xlsx]

## Sheet: SuppTable S6.csv
Table S6 Significant annotated genes in the three novel genomes (PROKKA annotations)
	Hyphomonadaceae UKL13-1	Betaproteobacterium UKL13-2	Bacteroidetes UKL13-3
Photosynthesis pigment genes
pufL	AEM38_14565	AEM42_7500	None
pufM	AEM38_14560	AEM42_7505
pufC		AEM42_7510
bchC	AEM38_14590	AEM42_7470
bchX	AEM38_14585	AEM42_7475
bchY	AEM38_14580	AEM42_7480
bchZ	AEM38_14575	AEM42_7485
bchI	AEM38_14710	AEM42_10885
bchD	AEM38_14715	AEM42_10880
bchF		AEM42_7585
bchN	AEM38_14700	AEM42_7580
bchB	AEM38_14695	AEM42_7575
bchH	AEM38_14690	AEM42_7570
bchL	AEM38_14685	AEM42_7565
bchM	AEM38_14680	AEM42_7560
bchP	AEM38_14345	AEM42_7610
bchG	AEM38_14355	AEM42_7600
bchF	AEM38_14370
crtD	AEM38_14635	AEM42_7445
crtE	AEM38_14600	AEM42_7460
crtF	AEM38_14595	AEM42_7465
acsF	AEM38_14670	AEM42_7535
puhA		AEM42_7550
puhB		AEM42_7545
ppsR		AEM42_7595
crtI	AEM38_14640
pucC	AEM38_14350
Chemotaxis genes
cheY	AEM38_2510, AEM38_7050, AEM38_8090, AEM38_9485, AEM38_11385, AEM38_11730, AEM38_13355	AEM42_3910, AEM42_5050, AEM42_11340, AEM42_11640	AEM51_4195, AEM51_6215
cheR	AEM38_11405	AEM42_11475
motB	AEM38_7410
cheW	AEM38_11715	AEM42_5310, AEM42_11210
cheD		AEM42_11470
Chemotaxis protein	AEM38_11720, AEM38_11725	AEM42_5315, AEM42_11465, AEM42_11485
Motility genes
Flagellar structural, assembly, motor or transcriptional regulator protein genes
flhA	AEM38_2260	AEM42_11325
flhD		AEM42_11355, AEM42_11360
fliN	AEM38_2270	AEM42_11440
fliG	AEM38_2280	AEM42_11405
fliQ	AEM38_4195
fliP	AEM38_9320	AEM42_11450
fliM	AEM38_9340	AEM42_11435
motA	AEM38_16130	AEM42_5680, AEM42_11350	AEM51_8140
motB		AEM42_11345
flgA		AEM42_14735
flgC	AEM38_9305	AEM42_11275
flgE		AEM42_11265
flgF		AEM42_11260
flgG		AEM42_11255
flgI		AEM42_11240
Twitching motility protein genes
pilT	AEM38_15970	AEM42_1780, AEM42_2150, AEM42_2155, AEM42_4695, AEM42_10290, AEM42_14655	None
Gliding motility proteins
sprE	None	None	AEM51_9865
gliding motility protein			AEM51_10540
gldJ			AEM51_11715
gldA			AEM51_12080
CRISPR-CAS genes
cas1	None	AEM42_5800	AEM51_7200
cas2		AEM42_5590	AEM51_7195
csn1		AEM42_5600
cse1		AEM42_5800
CRISPR repeats		NT positions: 1,259,988-1,263,735 1,208,473-1,208,868	NT positions: 1,622,643-1,623,750
Glycolate utilization
glcD	None	AEM42_14325	None
Sulfate assimilation
cysN, APS synthesis	None	AEM42_10555
APS kinase		AEM42_12805
Putative sulfate transporter			AEM51_11270
ROS clearance enzymes
SOD	AEM38_15935	AEM42_9050, AEM42_9055
hydroperoxidase	AEM38_12035		AEM51_7380
glutathione peroxidase	AEM38_5035	AEM42_2730, AEM42_4325	AEM51_4700
peroxiredoxin		AEM42_955, AEM42_9910	AEM51_8185
thiol peroxidase			AEM51_2505
cyt C peroxidase			AEM51_6030
Sulfur oxidation genes
soxA	None	AEM42_7770	None
soxB		AEM42_7790
soxC		AEM42_7745
soxD		AEM42_7750
soxX		AEM42_7775
soxY		AEM42_7755
soxZ		AEM42_7760
